# Supplementary material for: Near-IR Electrochromic Film with High Optical Contrast and Stability Prepared by Oxidative Electropolymerization of Triphenylamine Modified Terpyridine Platinum(II) Chloride
Source: Molecules. 2023 Dec 9;28(24):8027. doi: 10.3390/molecules28248027 (PMC10745481; doi:10.3390/molecules28248027)
Supplement: Supplementary file 1 [file molecules-28-08027-s001.zip]

Archive with 1 entries (1 files):
- molecules-2719706-supplementary.pdf
